# Supplementary material for: Protein Profiling in Human Papillomavirus-Associated Cervical Carcinogenesis: Cornulin as a Biomarker for Disease Progression
Source: Curr Issues Mol Biol. 2023 Apr 20;45(4):3603–27. doi: 10.3390/cimb45040235 (PMC10137006; doi:10.3390/cimb45040235)
Supplement: Supplementary file 1 [file cimb-45-00235-s001.zip]

Archive with 3 entries (3 files):
- Supplementary Figures.pdf
- Supplementary Table S2.xlsx
- Supplementary Tables.pdf
